# Supplementary material for: Coagulation profile in patients undergoing video-assisted thoracoscopic lobectomy: A randomized, controlled trial
Source: PLoS One. 2017 Feb 15;12(2):e0171809. doi: 10.1371/journal.pone.0171809 (PMC5310875; doi:10.1371/journal.pone.0171809)
Supplement: S1 Table — Data are presented for the Video-Assisted Thoracoscopic Surgery (VATS) low-molecular-weight heparin (LMWH) group and for the VATS none LMWH group, respectively. (XLSX) [file pone.0171809.s001.xlsx]

## Sheet: Fødselsdag hurra!
	Patient ID nr.:	VATS eller åben gruppe	Indlæggelsesdato (ddmmåååå)	Fødselsdato		Patient ID nr.:	VATS eller åben gruppe	Dato for Inklusion (ddmmåååå)	Fødselsdato		Patient ID nr.:	VATS eller åben gruppe	Dato for Inklusion (ddmmåååå)	Fødselsdato
	204	VATS	08042013	1940-06-30		202	VATS	08032013	1957-04-04		1201	Åben gruppe	26022013	1945-05-29
	211	VATS	01072013	1951-08-31		205	VATS	09042013	1950-07-22		1202	Åben gruppe	19032013	1935-10-15
	212	VATS	02072013	1949-10-10		209	VATS	03062013	1951-08-06		1204	Åben gruppe	16042013	1963-10-08
	214	VATS	13092013	1944-04-10		210	VATS	14062013	1972-09-24		1205	Åben gruppe	14052013	1957-05-01
	219	VATS	09122013	1936-03-20		213	VATS	09072013	1940-08-06		1206	Åben gruppe	04062013	1959-04-06
	221	VATS	17122013	1938-01-07		218	VATS	02122013	1939-09-17		1207	Åben gruppe	07062013	1957-08-18
	227	VATS	28012014	1954-06-02		220	VATS	13122013	1951-04-18		1208	Åben gruppe	10062013	1941-10-28
	228	VATS	25022014	1945-04-28		222	VATS	06012014	1950-09-23		1209	Åben gruppe	02092013	1943-08-08
	229	VATS	03032014	1942-12-25		224	VATS	10012014	1932-08-09		1210	Åben gruppe	17092013	1955-07-03
	233	VATS	18032014	1931-01-15		225	VATS	20012014	1964-04-23		1212	Åben gruppe	26112013	1958-08-21
	234	VATS	31032014	1933-08-26		226	VATS	21012014	1942-04-16		1213	Åben gruppe	06122013	1933-09-11
	236	VATS	01042014	1949-10-27		231	VATS	14032014	1955-12-22		1214	Åben gruppe	10122013	1944-11-15
	237	VATS	28042014	1939-08-21		235	VATS	25032014	1948-07-22		1215	Åben gruppe	07012014	1940-05-17
	240	VATS	02062014	1931-06-20		238	VATS	05052014	1939-12-28		1216	Åben gruppe	03022014	1945-01-02
	242	VATS	10062014	1941-03-02		239	VATS	20052014	1958-07-09		1217	Åben gruppe	11042014	1954-06-05
	243	VATS	24062014	1943-06-13		241	VATS	03062014	1952-02-05		1218	Åben gruppe	16042014	1933-04-02
	247	VATS	07102014	1945-09-21		244	VATS	05082014	1953-05-04		1220	Åben gruppe	25042014	1953-11-24
	248	VATS	21102014	1949-12-27		245	VATS	15082014	1945-08-19		1221	Åben gruppe	29042014	1947-09-29
	249	VATS	26102014	1943-10-29		246	VATS	23092014	1936-02-16		1222	Åben gruppe	03062014	1969-01-29
	251	VATS	11112014	1952-06-09		250	VATS	04112014	1931-05-14		1223	Åben gruppe	06062014	1935-05-21
	254	VATS	09122014	1964-03-06		252	VATS	17112014	1933-01-16		1224	Åben gruppe	23062014	1946-09-09
	255	VATS	11012015	1937-05-02		256	VATS	13012015	1953-07-21		1225	Åben gruppe	24062014	1965-05-18
	258	VATS	27012015	1948-12-19		257	VATS	26012015	1937-10-17		1227	Åben gruppe	22092014	1934-07-10
	260	VATS	01032015	1947-03-13		259	VATS	03022015	1957-11-19		1229	Åben gruppe	10112014	1948-05-18
	261	VATS	09032015	1949-01-29		262	VATS	24032015	1945-01-29		1230	Åben gruppe	16112014	1953-09-14
	264	VATS	13042015	1954-04-14		401	VATS	10012014	1934-06-15		1231	Åben gruppe	02122014	1948-02-10
	404	VATS	01042014	1948-04-08		402	VATS	31012014	1941-01-09		1232	Åben gruppe	23012015	1949-07-11
	409	VATS	05122014	1948-07-31		408	VATS	30092014	1944-07-20		1233	Åben gruppe	27012015	1938-01-01
	604	VATS	07042014	1934-04-06		602	VATS	07022014	1941-09-10		1235	Åben gruppe	20022015	1949-05-31
	605	VATS	22042014	1939-08-01		606	VATS	05052014	1939-10-01		1236	Åben gruppe	13032015	1954-02-17
	607	VATS	09062014	1942-01-07		608	VATS	18072014	1961-12-13
	609	VATS	21072014	1948-06-13

## Sheet: VATS LMWH group
Packyears	FEV1 (liter/sekund)	FEV1 %	DLCO	DLCO %	Diabetes mellitus	Hypertension	Hyperlipidimia	COLD	Former AMI	Misuse of Alcohol	Other diseases	ASA	Dose	Pause	Plavix	Dose	β-blokker	Ca-antagonist	ACE-I	AT-II inhi	Digitalis	Diuretika	Nitrater	Statiner	Inhalationsmedication	Other medication	weight (kg)	Heighte (cm)	BMI	HgB (mmol/l)	Leukocytter (x109/l)	Creatinin (µmol/l)	TRC (x109/l)	INR	CRP	EVF	Tumor location	Right side	Left side	Klassification (cTNM)	T	N	M	Upper lobe	Middle lobe	Lower lobe	VATS - Number of incisions	Thorakotomy	Anterolateral
10	2	0.86	7.7	0.59	No	No	No	No	No	No	Yes	No	0	0	No	0	No	No	No	No	No	No	No	No	No	Eltroxin	70	171	23.939	7.6	7.9	72	368	1	29.8	0.38	0	Yes	No	T	2a	0	0	No	No	Yes	3	0	0
45	1.5	0.79	4.1	0.62	No	Yes	Yes	No	No	No	Yes	No	0	0	No	0	No	Yes	No	Yes	No	No	No	Yes	No	kalium 10 mmol x 2, Pinex 1000 mg x 4, Citalopram 20 mg x 1, Oxabenz 15 mg max 1 PN, Mycolysin 200 mg max 1 PN	53	152	22.9398	8.7	7.2	48	224	1	1.5	0.4	0	No	Yes	T	1a	0	0	Yes	No	No	3	0	0
70	1.8	0.527	5.75	0.586	No	No	No	No	No	Yes	Yes	No	0	0	No	0	No	No	No	No	No	No	No	No	No	0	61	180	18.8272	9.8	8	55	399	1	3.5	0.5	0	Yes	No	T	1b	0	0	Yes	No	No	3	0	0
70	2.1	0.71	6.4	0.73	No	No	No	No	No	No	Yes	No	0	0	No	0	No	No	No	No	No	No	No	No	No	Latanoprost øjendråber 1 dr x1	72	174	23.7812	8.6	9	69	371	1	0.6	0.4	0	Yes	No	T	1b	0	0	Yes	No	No	3	0	0
0	3.3	0.112	7.1	0.9	No	No	No	No	No	No	Yes	No	0	0	No	0	No	No	No	No	No	No	No	No	No	Tamsulosinhydrochlorid 0,4 mg x 1	75	172	25.3515	9.7	7.7	82	238	1	46.3	0.46	0	No	Yes	T	1a	0	0	No	No	Yes	0	0	Yes
40	3.4	0.73	6.2	0.6	No	Yes	Yes	No	No	No	Yes	Yes	75 mg x 1	Yes	No	0	No	No	Yes	No	No	No	No	Yes	No	0	94	185	27.4653	10.2	7.5	158	129	1	3.7	0.48	0	No	Yes	T	2a	0	0	No	No	Yes	3	0	0
100	3.1	0.9	6.4	0.65	No	No	No	No	No	No	No	No	0	0	No	0	No	No	No	No	No	No	No	No	No	D3 vitamin 35 mikrogram x 1	78	179	24.3438	9.6	9.2	88	284	1	0.6	0	0	No	Yes	T	1a	0	0	Yes	No	No	3	0	0
30	2.6	0.9	5.9	0.71	No	Yes	Yes	No	No	No	No	No	0	0	No	0	No	Yes	Yes	No	No	No	No	Yes	No	0	70	169	24.5089	8.6	5.4	63	261	1	0.6	0	0	No	Yes	T	2a	0	0	No	No	Yes	3	0	0
0	2.2	0.94	5.6	0.77	No	Yes	No	No	No	No	Yes	No	0	0	No	0	Yes	Yes	No	No	No	No	No	No	No	Eltroxin 100 mg x 1	90	164	33.4622	8.9	7	74	227	1	5.2	0	0	No	Yes	T	1a	0	0	Yes	No	No	3	0	0
4	1.6	0.775	3.66	0.53	No	Yes	Yes	No	Yes	No	Yes	No	0	0	No	0	Yes	Yes	No	No	No	No	No	Yes	No	Pantoprazol 40 mg x 1	81	169	28.3604	7.6	8.3	88	232	1.1	0.6	0	0	No	Yes	T	2a	0	0	Yes	No	No	3	0	0
45	1.7	0.72	0	0.54	No	No	No	Yes	No	No	Yes	No	0	0	No	0	No	No	No	No	No	Yes	No	No	Yes	Kaleorid 750 mg x 2	105	176	33.8972	9.6	9.2	66	441	1	20.7	0	0	No	Yes	T	2a	0	0	Yes	No	No	4	0	0
50	3.7	1	9.3	0.88	No	No	Yes	No	No	No	Yes	No	0	0	No	0	No	No	No	No	No	No	No	Yes	No	Terbinafin 250 mg x 1	102	188	28.8592	8.9	5.3	66	216	1	2.4	0	0	Yes	No	T	1a	0	0	Yes	No	No	3	0	0
60	2.3	0.88	4.1	0.53	No	Yes	Yes	No	No	No	Yes	No	0	0	No	0	No	Yes	No	No	No	Yes	No	Yes	No	Omeprazol 20 mg x 1	77	178	24.3025	7.8	6.5	71	289	1	2.8	0	0	Yes	No	T	2b	0	0	No	No	Yes	3	0	0
33	1.8	1.36	3.6	0.65	No	Yes	Yes	No	No	No	Yes	Yes	75 mg x 1	Yes	No	0	No	No	No	Yes	No	No	No	Yes	No	Perilax 5 mg x 1	57	151	24.9989	6.5	7.5	69	290	1.1	33	0	0	Yes	No	T	2a	0	0	Yes	No	No	0	0	Yes
35	2.8	0.94	6.9	0.82	Yes	Yes	Yes	Yes	No	No	Yes	Yes	75 mg x 1	Yes	No	0	Yes	No	No	Yes	No	No	No	Yes	Yes	Metformin 1000 mg x 2	95	173	31.7418	9.1	7.7	90	218	1	0.7	0	0	Yes	No	T	2a	0	0	Yes	No	No	3	0	0
15	2	0.96	4.6	0.612	No	No	No	No	No	No	Yes	No	0	0	No	0	No	No	No	No	No	No	No	No	No	Salve Hirudoid 1 tyndt lag x 3, Pinex 1000 mg x 4, Alprazolam 0,5 mg x 1, PN Tradolan 50 mg max x 4, PN Kodein 25 mg max x 3, PN Pectyl 5 ml	63	163	23.7118	8.6	8.1	70	369	1	1.8	0	0	Yes	No	T	1a	0	0	Yes	0	0	3	0	0
34	2.8	0.85	6.8	0.71	No	No	No	No	No	No	Yes	No	0	0	No	0	No	No	No	No	No	No	No	No	No	Unikalk forte 1 stk x 2	82	182	24.7555	7.6	5.4	82	301	1.1	0.6	0	0	No	Yes	T	1a	0	0	Yes	No	No	3	0	0
0	1.7	0.85	6.4	0.902	No	No	No	No	No	No	Yes	No	0	0	No	0	No	No	No	No	No	No	No	No	No	Lansoprazol 30 mg x 2	81	158	32.4467	8	8.5	52	299	1.1	3.3	0	0	Yes	No	T	1b	0	0	No	No	Yes	3	0	0
25	2	0.83	4.2	0.54	No	No	No	No	No	No	Yes	Yes	75 mg x 1	Yes	No	0	No	No	No	No	No	No	No	No	No	Venlafaxin 150 mg x 2	61	170	21.1073	8.1	7.2	69	375	1	4.5	0	0	No	Yes	T	1	0	0	Yes	No	No	3	0	0
23	2.9	0.82	7.2	0.76	No	No	No	No	No	No	Yes	No	0	0	No	0	No	No	No	No	No	No	No	No	No	0	85	182	25.6612	8.4	8.8	91	368	1	1.5	0	0	No	Yes	T	1a	0	0	Yes	No	No	3	0	0
30	2.9	1	0	0.73	No	No	No	No	No	No	Yes	No	0	0	No	0	No	No	No	No	No	No	No	No	No	0	58	172	19.6052	9.4	10.3	80	256	1	1.4	0	0	Yes	No	T	1a	0	0	Yes	No	No	3	0	0
35	2.5	0.93	0	1.16	Yes	Yes	No	No	No	No	Yes	Yes	75 mg x 1	Yes	No	0	Yes	No	No	No	No	No	No	No	No	Yesnumet 1 stk x 1	86	175	28.0816	6.7	3.4	78	291	1.3	37.3	0	0	Yes	No	T	2a	0	0	No	No	Yes	3	0	0
15	2.9	0.73	0	0.96	No	No	No	No	No	Yes	Yes	No	0	0	No	0	No	No	No	No	No	Yes	No	No	No	Unikalk mega 1 stk x 1	93	173	31.0735	9.5	6.5	62	165	1.2	4	0	0	Yes	No	T	1b	0	0	No	No	Yes	3	0	0
35	2.7	0.83	10.3	1.09	No	No	Yes	No	No	No	No	Yes	75 mg x 1	Yes	No	0	No	No	No	No	No	No	No	Yes	No	0	80	179	24.968	9.3	11.8	90	273	1	3.4	0.45	0	No	Yes	T	1a	0	0	Yes	No	No	3	0	0
45	1.9	0.58	8.4	0.92	No	Yes	No	No	No	Yes	No	No	0	0	No	0	Yes	Yes	No	Yes	No	No	No	No	No	0	82	178	25.8806	8.9	5.7	78	302	1.2	1.1	0.39	0	No	Yes	T	1b	0	0	No	No	Yes	3	0	0
16	3.7	1.04	5.2	0.52	No	No	No	No	No	No	No	No	0	0	No	0	No	No	No	No	No	No	No	No	No	0	62	180	19.1358	8.5	10.6	58	323	1	1.6	0.4	0	Yes	No	T	1	0	0	No	No	Yes	3	0	0
0	2.4	1.15	84.4	0.899	No	No	No	No	No	No	No	No	0	0	No	0	No	No	No	No	No	No	No	Yes	0	Alendronat	66	161	25.462	7.5	6.3	54	283	0.9	1	0.37	0	Yes	No	T	2	0	0	Yes	No	No	4	0	0
0	2.1	0	0	0	No	Yes	Yes	Yes	No	No	Yes	No	0	0	No	0	No	Yes	No	No	No	No	No	Yes	Yes	Betaserc	64	161	24.6904	9	8.6	61	358	0.9	22	0.41	0	Yes	No	T	1	0	0	Yes	No	No	0	0	0
20	2.4	1.25	0	0	No	Yes	Yes	No	No	No	Yes	No	0	0	Yes	75 mg x 1	Yes	Yes	Yes	No	No	No	No	Yes	0	0	85	162	32.3884	7.9	7.2	44	318	1.1	2	0	0	Yes	No	T	2	0	0	No	Yes	No	3	0	0
25	2.6	1.03	0	0.83	No	No	No	No	No	No	Yes	No	0	0	No	0	No	No	No	No	No	No	No	No	No	Prednisolon 5 mg x 1	60	168	21.2585	8.7	12.2	78	258	0.9	3	0	0	Yes	No	T	1	0	0	Yes	No	No	3	0	0
40	1.5	0.86	0	0.7	No	Yes	Yes	No	No	No	Yes	Yes	75 mg x 1	Yes	No	0	No	Yes	No	No	No	No	No	Yes	No	Persantin 200 mg x 2. Pause fra d. 6/6-14	61	156	25.0657	8.6	9.5	80	224	0.9	2	0	0	Yes	No	T	2	0	0	Yes	No	No	3	0	0
39	1.7	0.83	4.5	0.65	Yes	No	Yes	No	No	No	No	No	0	0	No	0	No	No	No	No	No	No	No	Yes	No	Metformin 500 mg 2 pause d. 15072014	62	160	24.2187	8.2	8.5	56	303	1	3	0	0	Yes	No	T	1	0	0	No	No	Yes	3	0	0
[truncated: 59 more columns]

## Sheet: VATS none LMWH group
Packyears	FEV1 (liter/sekund)	FEV1 %	DLCO	DLCO %	Diabetes mellitus	Hypertension	Hyperlipidimia	COLD	Former AMI	Misuse of Alcohol	Other diseases	ASA	Dose	Pause	Plavix	Dose	β-blokker	Ca-antagonist	ACE-I	AT-II inhi	Digitalis	Diuretika	Nitrater	Statiner	Inhalationsmedication	weight (kg)	Heighte (cm)	BMI	HgB (mmol/l)	Leukocytter (x109/l)	Creatinin (µmol/l)	TRC (x109/l)	INR	CRP	EVF	Tumor location	Right side	Left side	Klassification (cTNM)	T	N	M	Upper lobe	Middle lobe	Lower lobe	VATS - Number of incisions	Thorakotomy	Anterolateral	Posterolateral
0	1.8	0.64	5.7	0.65	No	No	No	No	No	No	Yes	No	0	0	No	0	No	No	No	No	No	No	No	No	No	57	173	19.0451	8.6	6	56	182	1	0.6	0.42	0	No	Yes	T	1b	0	0	Yes	No	No	3	0	0	0
45	1.9	0.76	0	0.51	No	Yes	Yes	Yes	No	No	Yes	No	0	0	No	0	No	Yes	No	Yes	No	Yes	No	No	No	82	167	29.4023	9.3	9.2	56	244	1	15.6	0.45	0	No	Yes	T	1a	0	0	No	No	Yes	3	0	0	0
48	2.3	1.02	7.1	0.946	No	Yes	No	Yes	No	Yes	Yes	No	0	0	No	0	No	No	Yes	No	No	No	No	No	No	59	162	22.4813	8.4	10.4	43	277	1	0.7	0.37	0	Yes	No	T	1	0	0	No	No	Yes	3	0	0	0
25	4	0.97	7	0.63	No	No	No	No	No	No	Yes	No	0	0	No	0	No	No	No	No	No	No	No	No	No	68	179	21.2228	9.5	8	82	301	1	0.6	0.5	0	No	Yes	T	1a	0	0	Yes	No	No	3	0	0	0
40	1.3	0.79	5	0.67	No	No	No	No	No	No	Yes	No	0	0	No	0	No	No	No	No	No	No	No	No	No	59	174	19.4874	8.7	8	52	432	1	8.3	0.42	0	Yes	No	T	2b	0	0	No	No	Yes	3	0	0	0
30	1.4	0.7	0.9	0.66	No	Yes	Yes	Yes	No	No	Yes	No	0	0	No	0	No	Yes	No	No	No	Yes	No	Yes	Yes	64	164	23.7954	8.1	7.3	84	259	1	5.1	0.38	0	Yes	No	T	1a	0	0	Yes	No	No	3	0	0	0
30	2	0.89	4.3	0.62	No	Yes	No	No	No	No	Yes	No	0	0	No	0	Yes	No	No	Yes	No	No	No	No	No	49	158	19.6283	7.6	5.7	66	273	1	1.1	0.37	0	Yes	No	T	2a	0	0	Yes	No	No	3	0	0	0
7	2.4	0.96	5.5	0.74	Yes	Yes	No	No	No	Yes	Yes	No	0	0	No	0	Yes	Yes	No	Yes	No	No	No	No	No	76	166	27.5802	9.2	8.8	65	102	1	2.7	0.45	0	Yes	No	T	1b	0	0	Yes	No	No	3	0	0	0
100	2.7	0.77	4.9	0.61	No	Yes	Yes	No	No	No	Yes	Yes	75 mg x 1	Yes	No	0	Yes	Yes	No	No	No	No	No	Yes	No	90	175	29.3878	8.6	5.8	113	201	1	3.9	0	0	No	Yes	T	1b	0	0	Yes	No	No	0	0	Yes	No
0	1.6	0.6	5.3	0.65	No	No	Yes	Yes	No	Yes	Yes	No	0	0	No	0	No	No	No	No	No	No	No	Yes	Yes	71	175	23.1837	8.9	7.5	59	269	1	0.6	0	0	Yes	No	T	1a	0	0	Yes	No	No	3	0	0	0
50	2.5	0.89	4.7	0.58	No	Yes	Yes	Yes	No	No	Yes	Yes	75 mg x 1	Yes	No	0	No	Yes	No	No	No	No	No	Yes	No	67	170	23.1834	8.9	8.7	101	461	1	2.5	0	0	No	Yes	T	1b	0	0	No	No	Yes	0	0	Yes	0
45	2.7	1.01	4.6	0.55	No	No	No	No	No	No	Yes	No	0	0	No	0	No	No	No	No	No	No	No	No	No	62	170	21.4533	8.6	8.3	76	265	1	0.7	0	0	Yes	No	T	1b	0	0	No	No	Yes	3	0	0	0
25	1.7	0.76	4.7	0.63	No	No	No	No	No	No	Yes	No	0	0	No	0	No	No	No	No	No	No	No	No	No	60	162	22.8624	7.6	7	55	418	1	4.1	0	0	No	Yes	T	1b	0	0	Yes	No	No	3	0	0	0
10	1.8	0.84	5.4	0.74	No	No	No	No	No	No	Yes	No	0	0	No	0	No	No	No	No	No	No	No	No	No	76	166	27.5802	8.4	5	66	308	1	1.7	0	0	No	Yes	T	1b	0	0	Yes	No	No	3	0	0	0
15	2.7	1.12	5.8	0.74	No	No	No	No	No	No	Yes	No	0	0	No	0	No	No	No	No	No	No	No	No	No	57	162	21.7193	8.7	7.9	67	313	1.1	0.6	0	0	Yes	No	T	1b	0	0	No	No	Yes	3	0	0	0
34	2.2	0.75	6	0.68	No	No	No	Yes	No	No	Yes	Yes	100 mg x 1	Yes	No	0	No	No	No	No	No	No	No	No	No	90	178	28.4055	8.3	7.6	75	275	1	2.9	0	0	Yes	No	T	1b	0	0	Yes	No	No	3	0	0	0
30	3	0.89	7.7	0.81	No	No	Yes	No	No	No	No	No	0	0	No	0	No	No	No	No	No	No	No	Yes	No	85	177	27.1314	10.2	7.4	75	207	1	1	0	0	No	Yes	T	2a	0	0	No	No	Yes	3	0	0	0
30	3.1	0.89	8.6	0.84	No	Yes	No	No	No	No	Yes	No	0	0	No	0	No	No	Yes	Yes	No	No	No	No	No	79	178	24.9337	8.7	6.5	116	177	1	2.5	0	0	Yes	No	T	1	0	0	No	No	Yes	3	0	0	0
45	3.6	1.3	7.5	0.91	No	No	No	No	No	No	Yes	No	0	0	No	0	No	No	No	No	No	Yes	No	No	No	99	175	32.3265	8.9	6	93	283	1.1	2.7	0	0	Yes	No	T	2	0	0	No	Yes	No	0	0	Yes	0
35	1.4	0.8	3.7	0.65	No	Yes	No	Yes	No	No	Yes	Yes	75 mg x 1	Yes	No	0	Yes	Yes	No	No	No	No	No	No	No	58	165	21.3039	7.7	7.3	68	361	1	10	0	0	Yes	No	T	2a	0	0	No	No	Yes	0	0	Yes	0
20	1	0.68	4.1	0.67	No	Yes	Yes	No	No	No	Yes	Yes	75 mg x 1	Yes	No	0	Yes	No	No	No	No	Yes	No	Yes	No	56	158	22.4323	9	10.5	70	376	1.1	7.8	0	0	Yes	No	T	2a	0	0	Yes	No	No	3	0	0	0
15	1.9	0.77	6.8	0.83	No	No	No	No	No	No	Yes	No	0	0	No	0	No	No	No	No	No	No	No	No	No	77	168	27.2817	8.3	4.7	61	338	1	0.6	0	0	No	Yes	T	1b	0	0	Yes	No	No	3	0	0	0
50	2.8	1.12	0	0.69	No	No	No	No	No	No	Yes	No	0	0	No	0	No	No	No	No	No	No	No	No	No	63	169	22.0581	7.1	6.2	63	453	1	10.3	0	0	Yes	No	T	2a	0	0	No	No	Yes	3	0	0	0
18	2.9	1.27	7.8	0.95	No	No	No	No	No	No	Yes	No	0	0	No	0	No	No	No	No	No	No	No	No	No	72	162	27.4348	8.4	4.3	62	277	1	0.9	0	0	Yes	No	T	1a	0	0	Yes	No	No	3	0	0	0
35	2.2	1.03	4.6	0.61	Yes	Yes	Yes	No	No	No	Yes	No	0	0	No	0	No	Yes	No	No	No	No	No	Yes	No	54	165	19.8347	7.7	7.1	85	240	1	0.6	0.39	0	Yes	No	T	1a	0	0	No	No	Yes	3	0	Yes	0
23	2.2	1.41	0	0.76	No	Yes	No	No	No	No	Yes	No	0	0	No	0	No	Yes	No	No	No	No	No	No	No	54	156	22.1893	8.5	6.7	62	269	1	1	0.4	0	Yes	No	T	1	0	0	Yes	No	No	3	0	0	0
0	0	1.17	0	0.68	No	Yes	Yes	No	No	No	Yes	No	0	0	No	0	No	Yes	No	No	No	No	No	Yes	No	75	160	29.2969	8.2	6.2	83	247	0.8	11	0.41	0	Yes	0	T	1	0	0	Yes	0	0	4	0	0	0
20	2.1	0.758	73	0.77	No	No	No	No	No	No	No	No	0	0	No	0	No	No	No	No	No	No	No	No	No	64	163	24.0882	8.6	14.2	49	305	0.9	1.9	0.4	0	Yes	No	T	3	0	0	Yes	No	No	3	0	0	0
30	2.1	0.822	0	0	No	Yes	Yes	No	No	No	No	Yes	150 mg x 1	Yes	No	0	No	Yes	No	Yes	No	No	No	Yes	No	71	167	25.4581	8.9	7.6	93	302	1	1	0	0	Yes	No	T	1	0	0	Yes	No	No	3	0	0	0
50	3.1	0.934	5.5	0.57	No	Yes	No	No	No	No	No	No	0	0	No	0	Yes	Yes	No	No	No	No	No	No	No	103	185	30.095	9	7.6	90	141	1	8	0	0	No	Yes	T	2	0	0	Yes	No	No	3	0	0	0
20	2.2	0.946	5.1	0.73	No	No	No	No	No	No	Yes	No	0	0	No	0	No	No	No	No	No	No	No	No	Yes	70	157	28.3987	7.1	9.8	50	344	1.1	13	0	0	Yes	No	T	2	0	0	No	No	Yes	3	0	0	0
[truncated: 56 more columns]
