# Supplementary material for: Coagulation profile in patients undergoing video-assisted thoracoscopic lobectomy: A randomized, controlled trial
Source: PLoS One. 2017 Feb 15;12(2):e0171809. doi: 10.1371/journal.pone.0171809 (PMC5310875; doi:10.1371/journal.pone.0171809)
Supplement: S4 Table — (XLSX) [file pone.0171809.s004.xlsx]

## Sheet: VATS, + Fragmin 
VATS, + Fragmin
	Baselineværdier																Tromboelastometri (ROTEM®)
Patient ID nr.:	B- Hæmoglobin	B- Hæmoglobin	B- Hæmoglobin	B- Hæmoglobin	B - Leukocytter	B - Leukocytter	B - Leukocytter	B - Leukocytter	B – Hæmatokrit	B – Hæmatokrit	B – Hæmatokrit	B – Hæmatokrit	P - CRP; massek	P - CRP; massek	P - CRP; massek	P - CRP; massek	EXTEM: CT	EXTEM: CT	EXTEM: CT	EXTEM: CT	EXTEM: CFT	EXTEM: CFT	EXTEM: CFT	EXTEM: CFT	EXTEM: MaxVel,	EXTEM: MaxVel,	EXTEM: MaxVel,	EXTEM: MaxVel,	EXTEM: tMaxVel	EXTEM: tMaxVel	EXTEM: tMaxVel	EXTEM: tMaxVel	EXTEM: MCF	EXTEM: MCF	EXTEM: MCF	EXTEM: MCF	INTEM: CT	INTEM: CT	INTEM: CT	INTEM: CT	INTEM: CFT	INTEM: CFT	INTEM: CFT	INTEM: CFT	INTEM: MaxVel,	INTEM: MaxVel,	INTEM: MaxVel,	INTEM: MaxVel,	INTEM: tMaxVel
	Præoperativt	Peroperativt	1. postoperativ dag	2. postoperativ dag	Præoperativt	Peroperativt	1. postoperativ dag	2. postoperativ dag	Præoperativt	Peroperativt	1. postoperativ dag	2. postoperativ dag	Præoperativt	Peroperativt	1. postoperativ dag	2. postoperativ dag	Præoperativt	Peroperativt	1. postoperativ dag	2. postoperativ dag	Præoperativt	Peroperativt	1. postoperativ dag	2. postoperativ dag	Præoperativt	Peroperativt	1. postoperativ dag	2. postoperativ dag	Præoperativt	Peroperativt	1. postoperativ dag	2. postoperativ dag	Præoperativt	Peroperativt	1. postoperativ dag	2. postoperativ dag	Præoperativt	Peroperativt	1. postoperativ dag	2. postoperativ dag	Præoperativt	Peroperativt	1. postoperativ dag	2. postoperativ dag	Præoperativt	Peroperativt	1. postoperativ dag	2. postoperativ dag	Præoperativt
204	7.6		6	6.2	7.9			9	0.38		0.3	0.33	29.8			128.7	75	44	51	47					21	29	32	32	133	58	61	58	76	75	77	75	179	165	170	154					28	31	29	27	208
211	8.7			7.2	7.2			9.2	0.42			0.34	1.5			192	58	42	49	54					13	13	13	15	127	109	133	73	58	58	60	64	161	42	158	161					15	16	15	18	196
212	9.8		7	5.9	8		11.6	12.1	0.46		0.34	0.28	3.5		112.6	148	40	49	48	47					22	18	23	27	88	74	88	58	69	67	71	73	177	178	164	147					22	24	25	28	208
214	8.6		7.5	7.3	9		9.2	9	0.4		0.35	0.34	0.6		53.5	85.3	50	76	64	38					18	17	17	18	88	122	104	70	68	65	68	71	218	170	195	178					20	20	20	21	262
219	9.7			7.5	7.7			9.6	0.46			0.37	46.3			148.1	54	56	67	65					21	22	19	24	76	97	88	79	70	68	69	70	154	198	167	174					25	20	20	22	172
221	10.2			9	7.5			9.8	0.48			0.44	3.7			136.4	35	51	64	53					15	16	16	20	59	58	73	57	66	66	66	68	169	153	141	149					14	16	15	18	202
227	9.6		8.7	7.9	9.2		13.5	10.5	0.43		0.42	0.37	0.6		41.9	54.4	62	69	35	62					15	17	17	26	119	124	115	74	64	62	67	69	164	201	163	177					20	16	17	19	187
228	8.6		7.7	6.9	5.4		8.3	8.4	0.41		0.38	0.34	0.6		76.1	108.9	51	41	52	52					16	17	17	22	55	55	64	70	66	65	67	70	177	176	159	164					18	20	18	20	217
229	8.9		7.1		7		15.2	16.9	0.43		0.34	0.32	5.2		229.8	384.6	56	44	58	58	68				19	13	16	17	71	90	91	96	64	60	63	66	151	91	211	195	65				19	14	14	15	175
233	7.6			6.2	8.3		10.4	10	0.4		0.37	0.33	0.6		122.7	141.3	64	50	63						19	18	17		73	56	70		67	66	66		158	152	168						19	19	17		179
234	9.6		5.7		9.2			19.6	0.47		0.28	0.28	20.7			85.6	55	62	50		43	56	62		28	22	20		101	108	94		76	70	69		156	145	127		42	49	51		30	25	23		178
236	8.9		8.3	7.6	5.3		10.2	13.4	0.42		0.4	0.36	2.4		73.1	201.8	52	55	59	64	64	66	61	56	22	19	20	22	64	67	82	91	68	68	68	71	165	176	176	189	65	61	57	60	19	19	22	20	202
237	7.8		7.2		6.5		10.7	7.5	0.37		0.35		2.8		68.5	146.8	64	57	60	69	50	71	50	42	25	17	26	31	80	61	67	76	72	70	73	75	227	182	193	197	52	54	49	45	23	24	25	28	260
240	6.5			6	7.5			8.6	0.33			0.3	32.9			195.7	73	42	47	56	47	66	50	45	24	25	25	28	87	79	85	85	72	73	74	75	213	193	205	192	48	47	47	42	25	25	26	29	239
242	9.1		8.1		7.7		9.5		0.43		0.39		0.7		20.4		72	56	58	74	70	81	81	74	17	15	16	17	119	118	109	113	64	63	64	66	155	150	149	160	71	70	68	73	17	18	18	16	178
243	8.6		7.5	7.6	8.1				0.42		0.36	0.38	1.8				54	57	56	58	51	55	55	54	24	23	23	22	91	90	101	100	71	69	70	71	169	173	158	157	53	56	54	50	24	22	23	24	199
247	7.6		6.7		5.4		8.8		0.37		0.33		0.6		29.8		67	57	61	68	56	62	62	52	22	19	20	22	115	101	109	103	69	66	67	71	163	174	181	164	56	56	61	50	22	22	20	24	181
248	8			7.2	8.5			8.5	0.4			0.36	3.3			61.7	59	59	58	62	79	63	63	55	20	19	18	22	73	88	64	76	68	64	69	72	177	193	180	187	53	50	54	49	24	25	22	25	205
249	8.1		7.3		7.2		9		0.41		0.37		4.5		61.2		62	54	59	61	51	50	56	51	22	24	21	22	104	101	67	100	71	70	71	72	163	167	156	162	54	48	55	50	23	25	22	25	184
251	8.4		6.5	6.2	8.8		16.8	25.4	0.4		0.31	0.29	1.5		62.4	203	48	56	55	56	48	50	50	47	26	24	23	27	97	97	86	76	72	70	71	74	154	175	150	159	46	46	43	44	27	27	28	29	172
254	9.4		8.5		10.3		16	22.3	0.44		0.41		1.4		73.3	238.5	51	58	59	60	77	87	77	67	18	15	15	18	61	115	108	118	67	65	68	73	147	154	155	155	71	67	66	55	18	19	19	22	190
255	6.7			5.1	3.4		3	3.1	0.33			0.25	37.3		73.5	97.3	61	59	69	71	76	73	67	66	17	18	20	18	109	77	79	79	67	66	67	66	183	180	194	194	66	65	68	55	18	18	18	22	202
258	9.5		8.3	8.3	6.5		10.3	11.5	0.45		0.4	0.4	4		44	96.4	65	71	63	62	79	103	82	69	15	12	15	17	74	133	67	70	62	59	61	66	165	170	172	157	64	83	77	64	19	14	16	19	181
260	9.3		8.4	7.7	11.8		13.5	10.1	0.45		0.41	0.38	3.4		96.3	120.9	55	53	61	65	65	66	72	68	18	19	17	18	61	61	73	76	67	64	67	67	140	130	158	156	52	61	67	57	24	20	62	22	157
261	8.9		8.1	8.1	5.7		9	12	0.39		0.36	0.37	1.1		65.4	103.3	64	64	60	64	62	82	68	62	21	16	20	21	106	119	109	121	66	62	66	69	148	185	167	165	53	68	55	53	23	18	22	22	172
264	8.5		7.9	8.2	10.6		8	10.4	0.4		0.38		1.6		49.3	35.4	61	62	55	60	87	83	84	82	14	14	14	16	139	100	133	70	65	63	65	69	157	145	177	167	55	56	64	54	22	21	19	22	175
404	7.5			6.8	6.3			11.1	0.37				1			124	47	47	50	49	77	92	78	61	17	15	15	20	100	94	104	61	62	60	63	68	167	141	161	152	74	76	61	61	17	17	20	19	197
409	9				8.6				0.41				22				52	52	55	44	53	60	62	63		20	19	18		61	64	58		65	65	65	183	175	164	163	54	64	59	62		19	21	19
604	7.9				7.2								2				57	52	62	56	66	68	57	69	19	19	20	17	145	117	87	120	73	70	74	74	172	169	174	164	48	55	49	61	25	22	25	20	190
605	8.7				12.2								3				61	59	54	53	67	78	70	59	18	15	18	22	68	95	58	61	68	65	68	71	167	154	155	149	60	59	58	53	20	20	21	23	193
607	8.6		8.2		9.5		25.8						2				49	51	64	70	59	58	57	65	21	23	20	32	58	56	74	233	70	69	71	72	140	134	144	155	52	48	46	59	25	26	26	21	159
609	8.2				8.5								3				59	59	57	51	62	72	57	52	19	16	20	23	68	141	92	75	69	67	70	72	156	173	149	148	51	52	44	44	23	23	28	27	184
Rød	Har fået NSAID
[truncated: 83 more columns]

## Sheet: VATS, ikke Fragmin 
VATS, ikke Fragmin
	Baselineværdier																Tromboelastometri (ROTEM®)
Patient ID nr.:	B- Hæmoglobin	B- Hæmoglobin	B- Hæmoglobin	B- Hæmoglobin	B - Leukocytter	B - Leukocytter	B - Leukocytter	B - Leukocytter	B – Hæmatokrit	B – Hæmatokrit	B – Hæmatokrit	B – Hæmatokrit	P - CRP; massek	P - CRP; massek	P - CRP; massek	P - CRP; massek	EXTEM: CT	EXTEM: CT	EXTEM: CT	EXTEM: CT	EXTEM: CFT	EXTEM: CFT	EXTEM: CFT	EXTEM: CFT	EXTEM: MaxVel,	EXTEM: MaxVel,	EXTEM: MaxVel,	EXTEM: MaxVel,	EXTEM: tMaxVel	EXTEM: tMaxVel	EXTEM: tMaxVel	EXTEM: tMaxVel	EXTEM: MCF	EXTEM: MCF	EXTEM: MCF	EXTEM: MCF	INTEM: CT	INTEM: CT	INTEM: CT	INTEM: CT	INTEM: CFT	INTEM: CFT	INTEM: CFT	INTEM: CFT	INTEM: MaxVel,	INTEM: MaxVel,	INTEM: MaxVel,	INTEM: MaxVel,	INTEM: tMaxVel
	Præoperativt	Peroperativt	1. postoperativ dag	2. postoperativ dag	Præoperativt	Peroperativt	1. postoperativ dag	2. postoperativ dag	Præoperativt	Peroperativt	1. postoperativ dag	2. postoperativ dag	Præoperativt	Peroperativt	1. postoperativ dag	2. postoperativ dag	Præoperativt	Peroperativt	1. postoperativ dag	2. postoperativ dag	Præoperativt	Peroperativt	1. postoperativ dag	2. postoperativ dag	Præoperativt	Peroperativt	1. postoperativ dag	2. postoperativ dag	Præoperativt	Peroperativt	1. postoperativ dag	2. postoperativ dag	Præoperativt	Peroperativt	1. postoperativ dag	2. postoperativ dag	Præoperativt	Peroperativt	1. postoperativ dag	2. postoperativ dag	Præoperativt	Peroperativt	1. postoperativ dag	2. postoperativ dag	Præoperativt	Peroperativt	1. postoperativ dag	2. postoperativ dag	Præoperativt
202	8.6		6.9		6		7		0.42		0.34		0.6		40.2		53	56	55	56					13	11	11	14	138	125	121	61	59	59	60	62	165	149	173	172					13	13	11	13	199
205	9.3			7.8	9.2			19.8	0.45			0.38	15.6			262.6	47	48	55	54					22	19	21	28	58	55	58	61	71	72	69	72	175	166	145	160					19	20	21	23	211
209	8.4	7.8	7	7.5	10.4		11.3	12.3	0.37	0.35	0.32	0.33	0.7		21.9	61	34		39	39					12		13	14	36		127	119	59		59	61	179		148	158					16		16	20	199
210	9.5			8.6	8			14.6	0.45			0.41	0.6			87.4		51	44	43						21	17	22		77	49	55		65	68	72		224	157	203						20	20	22
213	8.7		7		8		10.1		0.42		0.35		8.3		68.8		46	52	41	41					30	23	26	30	58	92	52	58	76	73	73	75	170	171	170	160					32	26	25	31	196
218	8.1			6.9	7.3			10.6	0.38			0.33	5.1			189.4	75	42	46	58					21	27	27	32	91	56	64	76	74	73	75	77	187	151	159	177					25	25	29	29	217
220	7.6		6.6	6.5	5.7		10.1	10.2	0.37		0.32	0.33	1.1		77.3	101	54	55	43	54					22	21	26	25	65	92	57	64	68	67	70	71	219	176	178	170					22	24	26	28	253
222	9.2		8.6		8.8		13.6		0.45		0.41		2.7		12.5		62	52	60	56					18	8	13	10	121	135	62	148	68	54	59	59	143	135	177	154					20	10	12	12	178
224	8.6			7.2	5.8			7.4	0.41			0.35	3.9			143.7	72	71	78	56					17	18	17	21	127	125	90	74	65	65	66	69	181	163	182	153					17	17	17	20	199
225	8.9			7.7	7.5			16.2	0.43			0.38	0.6			61.2	51	61	53	54	61				21	20	18	22	87	106	55	97	70	66	68	73	153	180	145	149	77				23	24	23	25	209
226	8.9		6.3	6.4	8.7		10	9.3	0.42		0.3	0.3	2.5		78.8	120.6	54	50	50	57	47				28	24	24	22	92	88	94	61	73	71	69	70		169	163	143	48				29	30	25	26	186
231	8.6		7.4	7.4	8.3		8.5	7.9	0.42		0.36	0.36	0.7		50.5	84.2	59	51	49	62	58	65	74	52	21	18	18	25	70	85	59	74	70	67	67	71	197	186	120	175	61	58	54	50	21	20	22	25	217
235	7.6			6.5	7			10.7	0.37			0.32	4.1			92.5	50		52	50	47		49	46	26		23	26	86		64	85	70		69	72	172		155	155	48		47	46	25		26	26	196
238	8.4		7.2	7.7	5		8.6	7.87	0.41		0.36		1.7		56.5		48	55	61	67	59	69	64	56	20	18	18	20	103	100	88	73	71	66	69	72	181	175	172	170	59	63	64	60	21	19	19	20	213
239	8.7		7.8		7.9		13.9		0.42		0.39		0.6		11.7		67	65	55	53	74	88	89	79	17	15	15	16	97	94	118	109	64	62	64	65	158	179	159	162	64	77	64	76	19	17	19	17	184
241	8.3		7.2		7.6		11.5		0.4		0.35		2.9		47.6		70	60	59	68	57	51	54	73	21	23	24	21	88	68	65	73	73	72	71	69	223	145	135	161	70	52	51	67	17	23	24	19	262
244	10.2		8.9		7.4		10.4		0.48		0.43		1		69.9		58	59	60	58	92	96	84	76	14	15	14	16	101	124	109	118	60	57	61	65	159	161	150	158	79	78	76	68	15	16	16	17	178
245	8.7			6.6	6.5			8.1	0.41			0.32	2.5			187.7	67	72	60	74	73	85	77	79	17	14	17	18	79	159	68	85	68	66	66	65	159	182	157	159	63	67	66	62	19	18	19	20	178
246	8.9			6.4	6			7.9	0.44			0.32	2.5			183.8	67	66	66	66	65	68	92	75	19	18	12	20	103	103	106	68	64	60	59	62	150	166	154	153	56	60	80	71	22	21	15	16	172
250	7.7			6.9	7.3			9.3	0.39			0.34	10			53.5	66	62	59	54	43	50	53	54	30	25	24	22	82	71	106	106	76	72	73	70	160	159	155	123	43	45	44	46	28	26	29	26	187
252	9	7.6	6.8	7.1	10.5			17.7	0.42	0.37	0.34	0.34	7.8			58.2	60	64	69	65	39	43	48	49	34	28	26	25	85	108	121	103	78	75	75	76	170	169	153	150	42	42	43	48	30	31	29	26	194
256	8.3		6.9		4.7		8		0.4		0.35		0.6		34.9		61	55	61	63	56	51	55	46	21	24	22	26	98	101	106	97	69	69	70	72	167	162	146	155	50	50	56	47	24	25	22	27	190
257	7.1			5.6	6.2			7.5	0.34			0.27	10.3			112.1	67	55	63	61	41	49	60	66	29	25	20	18	79	98	112	92	72	71	66	65	163	151	163	150	37	42	51	58	33	28	25	21	187
259	8.4		7.5		4.3		7.9		0.41		0.36		0.9		37.1		64	60	60	63	61	63	58	49	19	20	20	27	103	88	65	91	67	65	67	70	181	201	137	186	58	58	49	52	22	22	25	24	214
262	7.7		7.3	7.3	7.1		9.8		0.39		0.36	0.36	0.6		63		58	52	59	62	61	80	76	72	19	15	16	16	100	55	67	71	67	62	66	67	161	167	157	151	51	60	60	53	24	20	19	23	184
401	8.5		7.2						0.4				1				47	51	42	46	84	98	84	82	15	13	18	15	107	106	101	100	64	62	63	66	141	195	168	154	64	72	61	57	19	17	21	21	170
402	8.2				6.2				0.41								52	49	44		62	69	68		18	17	17		67	97	97		69	66	68		129	179	136		62	62	57		22	20	21		155
408	8.6				14.2			14.1	0.4				1.9			113	53	48	46	58	59	75	61	53	21	16	19	22	64	96	55	76	66	63	66	69	162	137	148	154	60	70	56	65	22	18	22	18	182
602	8.9		7.5		7.6								1				60	57	68	65	71	65	70	71	19	19	18	17	121	118	139	76	68	70	68	69	170	170	171	161	52	49	54	57	25	26	22	22	205
606	9				7.6								8				116	125	117	148	63	95	70	73	21	13	20	19	166	169	169	214	70	67	70	70	149	187	155	181	67	70	58	91	18	18	20	15	175
608	7.1				9.8								13				47	57	64	58	51	38	38	43	27	33	32	30	79	74	79	106	78	78	79	78	164	155	156	133	37	37	39	46	34	33	31	33	187
Mean	8.50645	7.7	7.3	7.06471	7.55333	#DIV/0!	10.05	11.2629	0.41	0.36	0.356	0.34	3.76	#DIV/0!	47.9071	119.494	59.5	58.6552	57.3548	60.3	60.1818	68.3158	66.2	62.8421	21.0667	19.3448	19.5484	21.3	91.7	98.7931	87.8387	89.7	68.9	66.7241	67.5161	69.1333	168.552	169.31	156.258	159.667	56.7273	58.5263	56.5	58.9474	22.5333	21.6207	21.6452	22.1667	195.9
Rød	Har fået NSAID
Brun	Har fået Fragmin
[truncated: 83 more columns]

## Sheet: Anti FXa
	ID	Prøvetagning	AntiXa-Hep			ID	Prøvetagning	AntiXa-Hep			ID	Prøvetagning	AntiXa-Hep
	204	periop	0.00			204	1 post	0.27			236	2 post	0.31
	211	periop	0.00			211	1 post	0.31			229	2 post	0.24
	212	periop	0.00			212	1 post	0.25			228	2 post	0.14
	214	periop	0.00			214	1 post	0.12			227	2 post	0.02
	219	periop	0.00			221	1 post	0.12			221	2 post	0.10
	221	periop	0.00			227	1 post	0.21			219	2 post	0.14
	227	periop	0.00			228	1 post	0.20			214	2 post	0.11
	228	periop	0.00			229	1 post	0.19			212	2 post	0.01
	229	periop	0.05			233	1 post	0.21			211	2 post	0.14
	233	periop	0.00			234	1 post	0.00			204	2 post	0.16
	234	periop	0.01			237	1 post	0.24			237	2 post	0.14
	236	periop	0.00			236	1 post	0.00			255	2 post	0.10
	237	periop	0.00			242	1 post	0.00			240	2 post	0.26
	240	periop	0.00			240	1 post	0.46			242	2 post	0.20
	242	periop	0.01			247	1 post	0.31			254	2 post	0.31
	261	periop	0.02			607	1 post	0.35			243	2 post	0.21
	260	periop	0.05			605	1 post	0.29			609	2 post	0.14
	258	periop	0.07			604	1 post	0.61			258	2 post	0.19
	255	periop	0.00			409	1 post	0.20			260	2 post	0.14
	254	periop	0.12			404	1 post	0.29			261	2 post	0.16
	251	periop	0.00			264	1 post	0.00			264	2 post	0.14
	249	periop	0.10			261	1 post	0.14			404	2 post	0.08
	248	periop	0.05			260	1 post	0.31			409	2 post	0.16
	247	periop	0.00			258	1 post	0.17			604	2 post	0.05
	246	periop	0.04			255	1 post	0.16			605	2 post	0.09
	264	periop	0.00			254	1 post	0.23			607	2 post	0.06
	609	periop	0.47			251	1 post	0.04			247	2 post	0.13
	607	periop	0.10			249	1 post	0.19			248	2 post	0.19
	605	periop	0.19			248	1 post	0.00			249	2 post	0.17
	604	periop	0.25			247	1 post	0.09			251	2 post	0.17
	409	periop	0.06			609	1 post	0.31			219	1 post	0.15
	404	periop	0.00
